# Supplementary material for: Machine Learning Algorithms Highlight tRNA Information Content and Chargaff’s Second Parity Rule Score as Important Features in Discriminating Probiotics from Non-Probiotics
Source: Biology (Basel). 2022 Jul 7;11(7):1024. doi: 10.3390/biology11071024 (PMC9311688; doi:10.3390/biology11071024)
Supplement: Supplementary file 1 [file biology-11-01024-s001.zip]

Archive with 1 entries (1 files):
- biology-1747832-supplementary.pdf
